# Supplementary material for: Entedoninae wasps (Hymenoptera, Chalcidoidea, Eulophidae) associated with ants (Hymenoptera, Formicidae) in tropical America, with new species and notes on their biology
Source: Zookeys. 2011 Oct 6;(134):65–82. doi: 10.3897/zookeys.134.1653 (PMC3229211; doi:10.3897/zookeys.134.1653)
Supplement: XML Treatment for Horismenus myrmecophagus [file zookeys.134.1653-treatment1.xml]

<!DOCTYPE tp:taxon-treatment
  PUBLIC "-//TaxonX//DTD Taxonomic Treatment Publishing DTD v0 20100105//EN" "tax-treatment-NSO.dtd">
<tp:taxon-treatment xmlns:tp="http://www.plazi.org/taxpub"><tp:treatment-meta><mixed-citation publication-type="journal"><person-group><name><surname>Hansson</surname><given-names>Christer</given-names></name><name><surname>Lachaud</surname><given-names>Jean-Paul</given-names></name><name><surname>Pérez-Lachaud</surname><given-names>Gabriela</given-names></name></person-group><article-title>Entedoninae wasps (Hymenoptera, Chalcidoidea, Eulophidae) associated with ants (Hymenoptera, Formicidae) in tropical America, with new species and notes on their biology</article-title><source>Zookeys</source><day>6</day><month>10</month><year>2011</year><volume>2011</volume><issue>134</issue><fpage>65</fpage><lpage>82</lpage><pub-id pub-id-type="doi">10.3897/zookeys.134.1653</pub-id></mixed-citation></tp:treatment-meta><tp:nomenclature><tp:taxon-name>
                            <tp:taxon-name-part taxon-name-part-type="genus">Horismenus</tp:taxon-name-part>
                            <tp:taxon-name-part taxon-name-part-type="species">myrmecophagus</tp:taxon-name-part>
                        <object-id xmlns:xlink="http://www.w3.org/1999/xlink" xlink:type="simple">urn:lsid:zoobank.org:act:CE88218A-4A94-4FD3-B87C-09C5442AA1AA</object-id>
                        <object-id xmlns:xlink="http://www.w3.org/1999/xlink" xlink:type="simple">http://species-id.net/wiki/Horismenus_myrmecophagus</object-id>
                        </tp:taxon-name><tp:taxon-status xmlns:xlink="http://www.w3.org/1999/xlink" xlink:type="simple">sp. n.</tp:taxon-status><xref ref-type="fig" rid="F1">Figures 1</xref><xref ref-type="fig" rid="F2">2–6</xref><xref ref-type="fig" rid="F5">17, 21</xref><xref ref-type="fig" rid="F6">23–24</xref></tp:nomenclature><tp:treatment-sec sec-type="Material"><title>Material.</title><p>HOLOTYPE female (BMNH), glued to a card, labelled “MEXICO: Chiapas, Tuxtla Chico, Rosario Izapa, <named-content xmlns:xlink="http://www.w3.org/1999/xlink" content-type="dwc:verbatimCoordinates" xlink:type="simple">14°58'25"N, 92°09'19"W</named-content>, 430 m, 25.ii.2010, G. Pérez-Lachaud &amp; J.-P. Lachaud, reared from <italic><tp:taxon-name>Camponotus</tp:taxon-name></italic> sp. ca. <italic>textor</italic> pupa, nest no. 2, on mandarine <italic>(Citrus reticulata</italic>)”.PARATYPES. 1♀ with same label data as holotype (BMNH); 29♀ with same label and host data as holotype but collected from nest #3 28.ii.2010 (22♀ in BMNH, 2 ♀ in CH, 5♀ in ECO-CH-AR). Several paratypes have opaque and somewhat distorted wings due to premature killing in alcohol, i.e. before the wing membranes had hardened.</p></tp:treatment-sec><tp:treatment-sec sec-type="Diagnosis"><title>Diagnosis.</title><p> Frons with interscrobal area protruding and carinate (<xref ref-type="fig" rid="F2">Fig. 2</xref>); scutellum entirely reticulate, without median groove and lateral mesh–rows (<xref ref-type="fig" rid="F2">Fig. 4</xref>); fore wing speculum small and closed below (<xref ref-type="fig" rid="F5">Fig. 21</xref>); all coxae white; propodeum with submedian grooves strongly reticulate and with anterolateral foveae weakly indicated anteriorly (<xref ref-type="fig" rid="F2">Fig. 5</xref>); propodeal callus with five setae.</p><p>The species is very similar to <italic><tp:taxon-name>Horismenus alienus</tp:taxon-name></italic> Hansson, but differs mainly in the shape of the petiole which in <italic><tp:taxon-name>Horismenus alienus</tp:taxon-name></italic> has a strongly raised transverse carina dorsally, but <italic><tp:taxon-name>Horismenus myrmecophagus</tp:taxon-name></italic>has two strong and rounded projections dorsolaterally (<xref ref-type="fig" rid="F2">Fig. 5</xref>); it differs also in sculpture of median propodeum: smooth in <italic><tp:taxon-name>Horismenus alienus</tp:taxon-name></italic>, but strongly reticulate in <italic><tp:taxon-name>Horismenus myrmecophagus</tp:taxon-name></italic>(<xref ref-type="fig" rid="F2">Fig. 5</xref>).</p></tp:treatment-sec><tp:treatment-sec sec-type="Description"><title>Description.</title><p> <italic>Female</italic>. Length of body 1.1–1.4 mm. Scape white; pedicel and flagellum pale brown. Frons golden–green with purple tinges (<xref ref-type="fig" rid="F6">Fig. 23</xref>). Vertex metallic bluish–green. Mesoscutum metallic bluish–green (<xref ref-type="fig" rid="F6">Fig. 24</xref>). Scutellum dark golden–purple with green tinges (<xref ref-type="fig" rid="F6">Fig. 24</xref>). Propodeum dark golden–purple (<xref ref-type="fig" rid="F6">Fig. 24</xref>). Legs white. Wings hyaline. Petiole dark golden–purple. Gaster dark brown with metallic purple tinges.</p><p>Antenna as in <xref ref-type="fig" rid="F5">Fig. 17</xref>. Frons (<xref ref-type="fig" rid="F2">Fig. 2</xref>) with part just above frontal suture with raised and weak reticulation, remaining parts with raised and strong reticulation; frontal suture V–shaped, incomplete and not reaching eyes; antennal scrobes joining frontal<!--PageBreak--> suture separately. Vertex (<xref ref-type="fig" rid="F2">Fig. 3</xref>) with raised and strong reticulation; without a median groove. Occipital margin rounded.</p><p>Mesoscutum with raised and strong reticulation (<xref ref-type="fig" rid="F2">Fig. 4</xref>); notauli indistinct. Scutellum with raised and strong reticulation (<xref ref-type="fig" rid="F2">Fig. 4</xref>), without median groove and lateral mesh–rows. Dorsellum slightly concave and with raised and strong reticulation. Propodeum with raised and strong reticulation (<xref ref-type="fig" rid="F2">Fig. 5</xref>); propodeal callus with five setae. Coxae with raised and weak reticulation. Fore wing speculum small and closed below (<xref ref-type="fig" rid="F5">Fig. 21</xref>); with 12 admarginal setae.</p><p>Gaster (<xref ref-type="fig" rid="F2">Fig. 6</xref>) with first tergite with very weak reticulation posteriorly and laterally, otherwise smooth.</p><fig id="F1" position="float" orientation="portrait"><label>Figure 1.</label><caption><p> <italic>Camponotus</italic> sp. ca. <italic>textor</italic> larva parasitized by <italic>Horismenus myrmecophagus</italic>. <italic>H. myrmecophagus</italic> develops as a gregarious endoparasitoid. The ant larva has been cut open (its head is at the bottom of the picture). Several pupae of the eulophid parasitoid may be observed, some of them still inside the ant larva.</p></caption><graphic xmlns:xlink="http://www.w3.org/1999/xlink" xlink:href="ZooKeys-134-065-g001.jpg" position="float" orientation="portrait" xlink:type="simple"/></fig><fig id="F2" position="float" orientation="portrait"><label>Figures 2–6.</label><caption><p> <italic>Horismenus myrmecophagus</italic> female: <bold>2</bold> head in frontal view <bold>3</bold> vertex <bold>4</bold> thoracic dorsum <bold>5</bold> propodeum <bold>6</bold> gaster in dorsal view.</p></caption><graphic xmlns:xlink="http://www.w3.org/1999/xlink" xlink:href="ZooKeys-134-065-g002.jpg" position="float" orientation="portrait" xlink:type="simple"/></fig></tp:treatment-sec><tp:treatment-sec sec-type="Ratios"><title>Ratios.</title><p>DE/DO 6.9; WH/DE 1.9; HE/MS/WM 2.4/1.0/2.0; POL/OOL/POO 2.5/1.0/1.1; WH/WT 1.2; LW/LM/HW 1.8/1.0/1.0; PM/ST 1.4; LC/WC 1.4; WG/WC 2.0; LS/LT 0.22; MM/LG 1.0.</p><p><italic>Male</italic>. Unknown.</p></tp:treatment-sec><tp:treatment-sec sec-type="Etymology"><title>Etymology.</title><p> Named after the feeding habits of the larva (from the Greek <italic>myrmecophagus</italic> = ant eater).</p></tp:treatment-sec><tp:treatment-sec sec-type="Distribution"><title>Distribution.</title><p> Mexico (Chiapas).<!--PageBreak--></p></tp:treatment-sec><tp:treatment-sec sec-type="Biology"><title>Biology.</title><p> <italic><tp:taxon-name>Horismenus myrmecophagus</tp:taxon-name></italic>is a gregarious endoparasitoid of the larvae of <italic><tp:taxon-name>Camponotus</tp:taxon-name></italic> sp. ca. <italic>textor</italic>, a neotropical weaver ant. Parasitized host larvae spin a cocoon before their development is arrested, but no pupation occurs. Parasitized ant larvae are not modified in external form or color by the developing parasitoids, but changes in appearance were observed in the host at the end of the wasp larval development. In material preserved in alcohol, late instar larvae, pupae and teneral adults of the wasps can be readily observed inside ant larvae, within the host cocoon, but earlier developmental stages of the parasitoids could not be detected. The wasp larvae pupate inside the host larva. <italic><tp:taxon-name>Horismenus</tp:taxon-name></italic> individuals occupy almost the entire body of the host. Wasp pupae were found aligned on either part of the middle of the body of the host, their heads converging to the center, while the cephalic and caudal portions of the host larva were occupied by the host remains and the parasitoids meconia (<xref ref-type="fig" rid="F1">Fig. 1</xref>). An average of 6.7 individuals developed per host (range: 4–12, mode: 7, n=27 parasitized cocoons examined). Adults emerge from the host cocoon through a unique, common hole pierced in the host larval cuticle and through the cocoon wall, but it is unknown whether adult wasps leave the nests to mate. Only females have been observed to date (all broods examined, where the sex of the parasitoid could be ascertained, were constituted by females (n=10 parasitized hosts)). The facts that only single sex broods parasitize any one host, and that only females are known, suggest that <italic><tp:taxon-name>Horismenus myrmecophagus</tp:taxon-name></italic> is a thelythokous species. Large ant larvae (presumably queens) have never been observed to be parasitized.</p><p><italic><tp:taxon-name>Camponotus</tp:taxon-name></italic> sp. ca. <italic>textor</italic> (until now referred to in the literature as <italic><tp:taxon-name>Camponotus senex textor</tp:taxon-name></italic> Forel) is a common, dominant ant in shade coffee plantations in the Soconusco Region of Chiapas, Mexico (<xref ref-type="bibr" rid="B14">Philpott 2005</xref>). This species builds aerial nests on various native and introduced trees (<italic><tp:taxon-name>Inga</tp:taxon-name></italic> sp., <italic><tp:taxon-name>Citrus reticulata</tp:taxon-name></italic>, <italic><tp:taxon-name>Camponotus sinensis</tp:taxon-name></italic>) with the silk of their larvae. Nests measure up to 40 cm in diameter, and colonies may comprise up to 30.000 individuals (Pérez-Lachaud and Lachaud, unpublished data).</p><p>The host range of <italic><tp:taxon-name>Horismenus myrmecophagus</tp:taxon-name></italic> is unknown. It is possible that this species may attack other ant species occupying similar niches, given that certain species of <italic><tp:taxon-name>Horismenus</tp:taxon-name></italic> are known to be polyphagous (e.g. <italic><tp:taxon-name>Horismenus aeneicollis</tp:taxon-name></italic>, <italic><tp:taxon-name>Horismenus apantelivorus</tp:taxon-name></italic>, <italic><tp:taxon-name>Horismenus opsiphanis</tp:taxon-name></italic> or <italic><tp:taxon-name>Horismenus sardus</tp:taxon-name></italic>, see <xref ref-type="bibr" rid="B6">Hansson 2009a</xref>), and that other ants are known to be parasitized by eulophids in the type locality (e.g. <italic><tp:taxon-name>Pachycondyla crenata</tp:taxon-name></italic> (Roger), A. de la Mora personal comment), and in French Guiana (e.g. <italic><tp:taxon-name>Camponotus</tp:taxon-name></italic> (<italic><tp:taxon-name>Dendromyrmex</tp:taxon-name></italic>)sp., G. Pérez-Lachaud and J.-P. Lachaud, unpublished data), though their identity has not been confirmed yet.</p></tp:treatment-sec><tp:treatment-sec sec-type="Remarks"><title>Remarks.</title><p> The similar species <italic><tp:taxon-name>Horismenus alienus</tp:taxon-name></italic> is known only from the female and its host/biology is unknown, but due to its morphological similarity to <italic><tp:taxon-name>Horismenus myrmecophagus</tp:taxon-name></italic>it is possible that <italic><tp:taxon-name>Horismenus alienus</tp:taxon-name></italic> is also a parasitoid of ants.</p></tp:treatment-sec><tp:treatment-sec><!--Section generated to contain objects referenced in tp:taxon-treatment.--><fig id="F5" position="float" orientation="portrait"><label>Figures 17–22.</label><caption><p> <bold>17–20</bold> antenna in lateral view: <bold>17</bold> <italic>Horismenus myrmecophagus</italic> female <bold>18</bold> <italic>H. microdonophagus</italic> female <bold>19</bold> <italic>H. microdonophagus</italic> male (apical 2 flagellomeres missing) <bold>20</bold> <italic>Microdonophagus tertius</italic> female. <bold>21–22</bold> right fore wing female: <bold>21</bold> <italic>H. myrmecophagus</italic> <bold>22</bold> <italic>H. microdonophagus</italic>.</p></caption><graphic xmlns:xlink="http://www.w3.org/1999/xlink" xlink:href="ZooKeys-134-065-g005.jpg" position="float" orientation="portrait" xlink:type="simple"/></fig><fig id="F6" position="float" orientation="portrait"><label>Figures 23–26.</label><caption><p> <bold>23–24</bold> <italic>Horismenus myrmecophagus</italic> female: <bold>23</bold> head in frontal view <bold>24</bold> thoracic dorsum. <bold>25–26</bold> <italic>Horismenus microdonophagus</italic> female: <bold>25</bold> head in frontal view <bold>26</bold> thoracic dorsum.</p></caption><graphic xmlns:xlink="http://www.w3.org/1999/xlink" xlink:href="ZooKeys-134-065-g006.jpg" position="float" orientation="portrait" xlink:type="simple"/></fig></tp:treatment-sec><ref-list><ref id="B14"><mixed-citation xmlns:xlink="http://www.w3.org/1999/xlink" xlink:type="simple"><person-group><name name-style="western"><surname>Philpott</surname><given-names>SM</given-names></name></person-group> (<year>2005</year>)<article-title> Changes in arboreal ant populations following pruning of coffee shade-trees in Chiapas, Mexico.</article-title><source>Agroforestry Systems </source><volume>64</volume>: <fpage>219</fpage>-<lpage>224</lpage>. <ext-link ext-link-type="uri" xlink:href="http://dx.doi.org/10.1007/s10457-004-2372-2" xlink:type="simple">doi: 10.1007/s10457-004-2372-2</ext-link></mixed-citation></ref><ref id="B6"><mixed-citation xmlns:xlink="http://www.w3.org/1999/xlink" xlink:type="simple"><person-group><name name-style="western"><surname>Hansson</surname><given-names>C</given-names></name></person-group> (<year>2009a</year>)<article-title> Eulophidae of Costa Rica 3: Genus <italic>Horismenus</italic>.</article-title><source>Memoirs of the American Entomological Institute </source><volume>82</volume>: <fpage>1</fpage>-<lpage>916</lpage>.</mixed-citation></ref></ref-list></tp:taxon-treatment>
