# Supplementary material for: Entedoninae wasps (Hymenoptera, Chalcidoidea, Eulophidae) associated with ants (Hymenoptera, Formicidae) in tropical America, with new species and notes on their biology
Source: Zookeys. 2011 Oct 6;(134):65–82. doi: 10.3897/zookeys.134.1653 (PMC3229211; doi:10.3897/zookeys.134.1653)
Supplement: XML Treatment for Horismenus microdonophagus [file zookeys.134.1653-treatment2.xml]

<!DOCTYPE tp:taxon-treatment
  PUBLIC "-//TaxonX//DTD Taxonomic Treatment Publishing DTD v0 20100105//EN" "tax-treatment-NSO.dtd">
<tp:taxon-treatment xmlns:tp="http://www.plazi.org/taxpub"><tp:treatment-meta><mixed-citation publication-type="journal"><person-group><name><surname>Hansson</surname><given-names>Christer</given-names></name><name><surname>Lachaud</surname><given-names>Jean-Paul</given-names></name><name><surname>Pérez-Lachaud</surname><given-names>Gabriela</given-names></name></person-group><article-title>Entedoninae wasps (Hymenoptera, Chalcidoidea, Eulophidae) associated with ants (Hymenoptera, Formicidae) in tropical America, with new species and notes on their biology</article-title><source>Zookeys</source><day>6</day><month>10</month><year>2011</year><volume>2011</volume><issue>134</issue><fpage>65</fpage><lpage>82</lpage><pub-id pub-id-type="doi">10.3897/zookeys.134.1653</pub-id></mixed-citation></tp:treatment-meta><tp:nomenclature><tp:taxon-name>
                            <tp:taxon-name-part taxon-name-part-type="genus">Horismenus</tp:taxon-name-part>
                            <tp:taxon-name-part taxon-name-part-type="species">microdonophagus</tp:taxon-name-part>
                        <object-id xmlns:xlink="http://www.w3.org/1999/xlink" xlink:type="simple">urn:lsid:zoobank.org:act:1848E913-005D-48C1-8431-870D4FACB80F</object-id>
                        <object-id xmlns:xlink="http://www.w3.org/1999/xlink" xlink:type="simple">http://species-id.net/wiki/Horismenus_microdonophagus</object-id>
                        </tp:taxon-name><tp:taxon-status xmlns:xlink="http://www.w3.org/1999/xlink" xlink:type="simple">sp. n.</tp:taxon-status><xref ref-type="fig" rid="F3">Figures 7–11</xref><xref ref-type="fig" rid="F5">18–19, 22</xref><xref ref-type="fig" rid="F6">25</xref><xref ref-type="fig" rid="F7">27</xref><!--PageBreak--></tp:nomenclature><tp:treatment-sec sec-type="Material"><title>Material.</title><p> HOLOTYPE female (BMNH) glued to a card, labelled “MEXICO: Chiapas, Tuxtla, Chico, Rosario Izapa, <named-content xmlns:xlink="http://www.w3.org/1999/xlink" content-type="dwc:verbatimCoordinates" xlink:type="simple">14°58'25"N, 92°09'19"W</named-content>, 430 m, 28.ii.2010, G. Pérez-Lachaud &amp; J.-P. Lachaud, reared from larva of <italic><tp:taxon-name>Microdon</tp:taxon-name></italic> sp., predator inside<!--PageBreak--> <italic><tp:taxon-name>Camponotus</tp:taxon-name></italic> sp. ca. <italic>textor</italic>, nest no. 3”. PARATYPES. 10 ♀ 2♂ with same label data as holotype (4 ♀ 1♂ in BMNH, 1♀ in CH, 5♀ 1♂ in ECO-CH-AR).</p></tp:treatment-sec><tp:treatment-sec sec-type="Diagnosis"><title>Diagnosis.</title><p> Fore wing speculum covered with setae (<xref ref-type="fig" rid="F5">Fig. 22</xref>); scutellum transverse, 0.75X as long as wide, entirely reticulate with raised and strong reticulation and with a narrow median groove in anterior half (<xref ref-type="fig" rid="F3">Fig. 9</xref>); propodeum with a median carina but without submedian grooves (<xref ref-type="fig" rid="F3">Fig. 10</xref>). This species is easy to recognize through these diagnostic features.</p></tp:treatment-sec><tp:treatment-sec sec-type="Description"><title>Description.</title><p><italic>Female</italic>. Length 2.0 mm. Scape yellowish–brown, pedicel pale brown, flagellum dark brown. Frons dark golden–green (<xref ref-type="fig" rid="F6">Fig. 25</xref>). Vertex golden–red. Mesoscutum golden–red with posterior 2/3 of midlobe metallic bluish–green (<xref ref-type="fig" rid="F6">Fig. 26</xref>), to predominantly metallic bluish–green or golden–green. Scutellum golden with a median spot metallic bluish–green (<xref ref-type="fig" rid="F6">Fig. 26</xref>), to predominantly metallic bluish–green. Propodeum metallic purple (<xref ref-type="fig" rid="F6">Fig. 26</xref>). Coxae black to dark brown with golden–green tinges; femora, tibiae and tarsi yellowish–brown. Wings hyaline. Petiole black, shiny. Gaster metallic dark purple.</p><p>Antenna as in <xref ref-type="fig" rid="F5">Fig. 18</xref>. Frons (<xref ref-type="fig" rid="F3">Fig. 7</xref>) with interscrobal and clypeal areas and part just above frontal suture smooth, remaining parts with raised and strong reticulation with small meshes; frontal suture V–shaped, incomplete not reaching eyes; antennal scrobes join with frontal suture separately. Vertex (<xref ref-type="fig" rid="F3">Fig. 8</xref>) with raised and strong reticulation, areas just behind posterior ocelli smooth; posterior part without median groove. Occipital margin rounded (<xref ref-type="fig" rid="F3">Fig. 8</xref>).</p><p>Mesoscutum and scutellum with raised and strong reticulation (<xref ref-type="fig" rid="F3">Fig. 9</xref>); notauli as indistinct impressions, forming posterior part of midlobe to an indistinct triangle. Dorsellum concave with raised and strong reticulation. Propodeum smooth (<xref ref-type="fig" rid="F3">Fig. 10</xref>) or with raised and weak reticulation; median carina narrow and weak; propodeal callus with 5–7 setae and with 2–3 additional setae on median part of propodeum. Coxae smooth. Fore wing speculum absent or very small, obliterated by setae (<xref ref-type="fig" rid="F5">Fig. 22</xref>); with 15 admarginal setae.</p><p>Gaster (<xref ref-type="fig" rid="F3">Fig. 11</xref>) with first tergite smooth and shiny with a very weak reticulate band close to posterior margin.</p><fig id="F3" position="float" orientation="portrait"><label>Figures 7–11.</label><caption><p> <italic>Horismenus microdonophagus</italic> female: <bold>7</bold> head in frontal view <bold>8</bold> vertex <bold>9</bold> thoracic dorsum and petiole <bold>10</bold> propodeum <bold>11</bold> gaster in dorsal view. Abbreviation alf = anterolateral fovea.</p></caption><graphic xmlns:xlink="http://www.w3.org/1999/xlink" xlink:href="ZooKeys-134-065-g003.jpg" position="float" orientation="portrait" xlink:type="simple"/></fig></tp:treatment-sec><tp:treatment-sec sec-type="Ratios"><title>Ratios.</title><p> DE/DO 4.2; WH/DE 2.4; HE/MS/WM 2.7/1.0/1.4; POL/OOL/POO 3.1/1.0/1.6; WH/WT 0.9; LW/LM/HW 1.9/1.2/1.0; PM/ST 1.7; LC/WC 4.0; WG/WC 1.5; LS/LT 0.32; LP/WP 1.5; MM/LG 1.3–1.4.</p><p><italic>Male</italic>. Length 1.6 mm. The male is similar to the female except: scape inflated (<xref ref-type="fig" rid="F5">Fig. 19</xref>) and dark brown, slightly longer petiole and shorter gaster.</p></tp:treatment-sec><tp:treatment-sec sec-type="Ratios"><title>Ratios.</title><p> HE/MS/WM 2.4/1.0/1.2; LP/WP 1.6; MM/LG 1.6.</p></tp:treatment-sec><tp:treatment-sec sec-type="Etymology"><title>Etymology.</title><p> Named after the feeding habits of larvae (from the Greek <italic>microdonophagus</italic> = eater of <italic><tp:taxon-name>Microdon</tp:taxon-name></italic>).</p></tp:treatment-sec><tp:treatment-sec sec-type="Distribution"><title>Distribution.</title><p> Mexico (Chiapas).</p></tp:treatment-sec><tp:treatment-sec sec-type="Biology"><title>Biology.</title><p> <italic><tp:taxon-name>Horismenus microdonophagus</tp:taxon-name></italic> is a gregarious endoparasitoid of <italic><tp:taxon-name>Microdon</tp:taxon-name></italic> larvae (<tp:taxon-name>Diptera</tp:taxon-name>: <tp:taxon-name>Syrphidae</tp:taxon-name>), a predator on the brood of <italic><tp:taxon-name>Camponotus</tp:taxon-name></italic> sp. ca. <italic>textor</italic>. One <italic><tp:taxon-name>Microdon</tp:taxon-name></italic> sp. larva that was about to pupate was found inside a <italic><tp:taxon-name>Camponotus</tp:taxon-name></italic> nest. From this single host 79 females and 6 males of <italic><tp:taxon-name>Horismenus microdonophagus</tp:taxon-name></italic> emerged.</p></tp:treatment-sec><tp:treatment-sec sec-type="Remarks"><title>Remarks.</title><p> One of the two males has the flagellum of both antennae missing, as have also some of the female paratypes, and the other male has the entire right flagellum and apical two flagellomeres of the left antenna missing. Only specimens in fair condition were included in the description, i.e. are type material. The remaining specimens were too fragmented to be included.</p></tp:treatment-sec><tp:treatment-sec><!--Section generated to contain objects referenced in tp:taxon-treatment.--><fig id="F5" position="float" orientation="portrait"><label>Figures 17–22.</label><caption><p> <bold>17–20</bold> antenna in lateral view: <bold>17</bold> <italic>Horismenus myrmecophagus</italic> female <bold>18</bold> <italic>H. microdonophagus</italic> female <bold>19</bold> <italic>H. microdonophagus</italic> male (apical 2 flagellomeres missing) <bold>20</bold> <italic>Microdonophagus tertius</italic> female. <bold>21–22</bold> right fore wing female: <bold>21</bold> <italic>H. myrmecophagus</italic> <bold>22</bold> <italic>H. microdonophagus</italic>.</p></caption><graphic xmlns:xlink="http://www.w3.org/1999/xlink" xlink:href="ZooKeys-134-065-g005.jpg" position="float" orientation="portrait" xlink:type="simple"/></fig><fig id="F6" position="float" orientation="portrait"><label>Figures 23–26.</label><caption><p> <bold>23–24</bold> <italic>Horismenus myrmecophagus</italic> female: <bold>23</bold> head in frontal view <bold>24</bold> thoracic dorsum. <bold>25–26</bold> <italic>Horismenus microdonophagus</italic> female: <bold>25</bold> head in frontal view <bold>26</bold> thoracic dorsum.</p></caption><graphic xmlns:xlink="http://www.w3.org/1999/xlink" xlink:href="ZooKeys-134-065-g006.jpg" position="float" orientation="portrait" xlink:type="simple"/></fig><fig id="F7" position="float" orientation="portrait"><label>Figures 27–31.</label><caption><p> <bold>27–29</bold> mesosoma in lateral view females: <bold>27</bold> <italic>Horismenus microdonophagus</italic> <bold>28</bold> <italic>Microdonophagus tertius</italic> <bold>29</bold> <italic>M. levis</italic> Hansson <bold>30</bold> <italic>M. woodleyi</italic> Schauff, part of thoracic dorsum with scutellum. <bold>31</bold> <italic>M. levis</italic>, propodeum. Abbreviations alf = anterolateral fovea; lme = lower mesepimeron.</p></caption><graphic xmlns:xlink="http://www.w3.org/1999/xlink" xlink:href="ZooKeys-134-065-g007.jpg" position="float" orientation="portrait" xlink:type="simple"/></fig></tp:treatment-sec></tp:taxon-treatment>
