# Supplementary material for: Entedoninae wasps (Hymenoptera, Chalcidoidea, Eulophidae) associated with ants (Hymenoptera, Formicidae) in tropical America, with new species and notes on their biology
Source: Zookeys. 2011 Oct 6;(134):65–82. doi: 10.3897/zookeys.134.1653 (PMC3229211; doi:10.3897/zookeys.134.1653)
Supplement: XML Treatment for Microdonophagus tertius [file zookeys.134.1653-treatment3.xml]

<!DOCTYPE tp:taxon-treatment
  PUBLIC "-//TaxonX//DTD Taxonomic Treatment Publishing DTD v0 20100105//EN" "tax-treatment-NSO.dtd">
<tp:taxon-treatment xmlns:tp="http://www.plazi.org/taxpub"><tp:treatment-meta><mixed-citation publication-type="journal"><person-group><name><surname>Hansson</surname><given-names>Christer</given-names></name><name><surname>Lachaud</surname><given-names>Jean-Paul</given-names></name><name><surname>Pérez-Lachaud</surname><given-names>Gabriela</given-names></name></person-group><article-title>Entedoninae wasps (Hymenoptera, Chalcidoidea, Eulophidae) associated with ants (Hymenoptera, Formicidae) in tropical America, with new species and notes on their biology</article-title><source>Zookeys</source><day>6</day><month>10</month><year>2011</year><volume>2011</volume><issue>134</issue><fpage>65</fpage><lpage>82</lpage><pub-id pub-id-type="doi">10.3897/zookeys.134.1653</pub-id></mixed-citation></tp:treatment-meta><tp:nomenclature><tp:taxon-name>
                            <tp:taxon-name-part taxon-name-part-type="genus">Microdonophagus</tp:taxon-name-part>
                            <tp:taxon-name-part taxon-name-part-type="species">tertius</tp:taxon-name-part>
                        <object-id xmlns:xlink="http://www.w3.org/1999/xlink" xlink:type="simple">urn:lsid:zoobank.org:act:5DB16050-0C5D-41AE-A2EA-6D16981D2E2C</object-id>
                        <object-id xmlns:xlink="http://www.w3.org/1999/xlink" xlink:type="simple">http://species-id.net/wiki/Microdonophagus_tertius</object-id>
                        </tp:taxon-name><tp:taxon-authority>Hansson</tp:taxon-authority><tp:taxon-status xmlns:xlink="http://www.w3.org/1999/xlink" xlink:type="simple">sp. n.</tp:taxon-status><xref ref-type="fig" rid="F4">Figures 12–16, 20, 28</xref></tp:nomenclature><tp:treatment-sec sec-type="Material"><title>Material.</title><p> HOLOTYPE female (BMNH) glued to a card, labelled “COSTA RICA, Puntarenas, Parque Nacional Corcovado, Mosokha, Quebrada Hedionda, 15.iii–15.iv.2003, Khanaki.”</p></tp:treatment-sec><tp:treatment-sec sec-type="Diagnosis"><title>Diagnosis.</title><p> This species is similar to <italic><tp:taxon-name>Microdonophagus levis</tp:taxon-name></italic> Hansson (<xref ref-type="bibr" rid="B7">Hansson 2009b</xref>) in its smooth and shiny thoracic dorsum but differs from the latter in several characters: scutellum without median groove (<xref ref-type="fig" rid="F4">Fig. 14</xref>); propodeum with a narrow median carina and with distinct anterolateral foveae (<xref ref-type="fig" rid="F4">Fig. 15</xref>); lower mesepimeron enlarged (<xref ref-type="fig" rid="F7">Fig. 28</xref>) but not as enlarged as in <italic><tp:taxon-name>Microdonophagus levis</tp:taxon-name></italic> (<xref ref-type="fig" rid="F7">Fig. 29</xref>).</p></tp:treatment-sec><tp:treatment-sec sec-type="Description"><title>Description.</title><p> <italic>Female</italic>. Length 2.0 mm. Scape yellowish–brown, pedicel and flagellum pale brown. Head and body including gaster dark brown and shiny. Coxae pale brown; femora, tibiae and tarsi yellowish–brown. Wings hyaline.</p><p>Flagellum without anelli, with three funicular segments and a two-segmented clava (<xref ref-type="fig" rid="F5">Fig. 20</xref>). Frons smooth and shiny (<xref ref-type="fig" rid="F4">Fig. 12</xref>), without antennal scrobes and frontal suture, with a narrow and sharp process (an interantennal crest) between toruli. Vertex smooth and shiny (<xref ref-type="fig" rid="F4">Fig. 13</xref>). Occipital margin sharp (<xref ref-type="fig" rid="F4">Fig. 13</xref>). Eyes with scattered long hairs (longer than in <italic><tp:taxon-name>Microdonophagus levis</tp:taxon-name></italic>).<!--PageBreak--><!--PageBreak--><!--PageBreak--></p><p>Mesoscutum smooth and shiny (<xref ref-type="fig" rid="F4">Fig. 14</xref>); midlobe with two pairs of setae; notauli as distinct grooves throughout. Scutellum smooth and shiny (<xref ref-type="fig" rid="F4">Fig. 14</xref>); with one pair of setae; with sublateral grooves in posterior half. Propodeum with a narrow median carina (<xref ref-type="fig" rid="F4">Fig. 15</xref>); with wide sublateral grooves; with distinct anterolateral foveae; propodeal callus with about eight setae; propodeal surface smooth. Fore wing with four setae (right fore wing) and six setae (left fore wing) respectively on dorsal surface of submarginal vein; costal cell bare; speculum small and closed below; postmarginal vein not visible.</p><p>Petiole hidden behind inflated gaster but appears to be about as long as wide, dorsal surface with strong sculpture. Gaster circular; gastral tergites smooth (<xref ref-type="fig" rid="F4">Fig. 16</xref>).</p><fig id="F4" position="float" orientation="portrait"><label>Figures 12–16.</label><caption><p> <italic>Microdonophagus tertius</italic> female: <bold>12</bold> head in frontal view <bold>13</bold> vertex <bold>14</bold> thoracic dorsum <bold>15</bold> propodeum <bold>16</bold> gaster in dorsal view. Abbreviation alf = anterolateral fovea.</p></caption><graphic xmlns:xlink="http://www.w3.org/1999/xlink" xlink:href="ZooKeys-134-065-g004.jpg" position="float" orientation="portrait" xlink:type="simple"/></fig><fig id="F5" position="float" orientation="portrait"><label>Figures 17–22.</label><caption><p> <bold>17–20</bold> antenna in lateral view: <bold>17</bold> <italic>Horismenus myrmecophagus</italic> female <bold>18</bold> <italic>H. microdonophagus</italic> female <bold>19</bold> <italic>H. microdonophagus</italic> male (apical 2 flagellomeres missing) <bold>20</bold> <italic>Microdonophagus tertius</italic> female. <bold>21–22</bold> right fore wing female: <bold>21</bold> <italic>H. myrmecophagus</italic> <bold>22</bold> <italic>H. microdonophagus</italic>.</p></caption><graphic xmlns:xlink="http://www.w3.org/1999/xlink" xlink:href="ZooKeys-134-065-g005.jpg" position="float" orientation="portrait" xlink:type="simple"/></fig><fig id="F6" position="float" orientation="portrait"><label>Figures 23–26.</label><caption><p> <bold>23–24</bold> <italic>Horismenus myrmecophagus</italic> female: <bold>23</bold> head in frontal view <bold>24</bold> thoracic dorsum. <bold>25–26</bold> <italic>Horismenus microdonophagus</italic> female: <bold>25</bold> head in frontal view <bold>26</bold> thoracic dorsum.</p></caption><graphic xmlns:xlink="http://www.w3.org/1999/xlink" xlink:href="ZooKeys-134-065-g006.jpg" position="float" orientation="portrait" xlink:type="simple"/></fig></tp:treatment-sec><tp:treatment-sec sec-type="Ratios"><title>Ratios.</title><p> HE/MS/WM 1.7/1.0/1.3; POL/OOL/POO 6.0/4.4/1.0; WH/WT 1.0; LW/LM/HW 1.7/1.0/1.0; LP/WP ca 1; MM/LG 1.0.</p><p><!--PageBreak--><italic>Male</italic>. Unknown.</p></tp:treatment-sec><tp:treatment-sec sec-type="Etymology"><title>Etymology.</title><p> From the Latin <italic>tertius</italic> = third. Named for this being the third species described in the genus.</p></tp:treatment-sec><tp:treatment-sec sec-type="Distribution"><title>Distribution.</title><p> Costa Rica.</p></tp:treatment-sec><tp:treatment-sec sec-type="Biology"><title>Biology.</title><p> Unknown, but possibly associated with ants, as is the type species of <italic><tp:taxon-name>Microdonophagus</tp:taxon-name></italic>, <italic><tp:taxon-name>Microdonophagus woodleyi</tp:taxon-name></italic>.</p></tp:treatment-sec><tp:treatment-sec><!--Section generated to contain objects referenced in tp:taxon-treatment.--><fig id="F7" position="float" orientation="portrait"><label>Figures 27–31.</label><caption><p> <bold>27–29</bold> mesosoma in lateral view females: <bold>27</bold> <italic>Horismenus microdonophagus</italic> <bold>28</bold> <italic>Microdonophagus tertius</italic> <bold>29</bold> <italic>M. levis</italic> Hansson <bold>30</bold> <italic>M. woodleyi</italic> Schauff, part of thoracic dorsum with scutellum. <bold>31</bold> <italic>M. levis</italic>, propodeum. Abbreviations alf = anterolateral fovea; lme = lower mesepimeron.</p></caption><graphic xmlns:xlink="http://www.w3.org/1999/xlink" xlink:href="ZooKeys-134-065-g007.jpg" position="float" orientation="portrait" xlink:type="simple"/></fig></tp:treatment-sec><ref-list><ref id="B7"><mixed-citation xmlns:xlink="http://www.w3.org/1999/xlink" xlink:type="simple"><person-group><name name-style="western"><surname>Hansson</surname><given-names>C</given-names></name></person-group> (<year>2009b</year>)<article-title> The genus <italic>Microdonophagus</italic> Schauff (Hymenoptera: Eulophidae), with description of a new species.</article-title><source>Zootaxa </source><volume>2200</volume>: <fpage>54</fpage>-<lpage>60</lpage>.</mixed-citation></ref></ref-list></tp:taxon-treatment>
