# Supplementary material for: Entedoninae wasps (Hymenoptera, Chalcidoidea, Eulophidae) associated with ants (Hymenoptera, Formicidae) in tropical America, with new species and notes on their biology
Source: Zookeys. 2011 Oct 6;(134):65–82. doi: 10.3897/zookeys.134.1653 (PMC3229211; doi:10.3897/zookeys.134.1653)
Supplement: XML Treatment for Microdonophagus woodleyi [file zookeys.134.1653-treatment4.xml]

<!DOCTYPE tp:taxon-treatment
  PUBLIC "-//TaxonX//DTD Taxonomic Treatment Publishing DTD v0 20100105//EN" "tax-treatment-NSO.dtd">
<tp:taxon-treatment xmlns:tp="http://www.plazi.org/taxpub"><tp:treatment-meta><mixed-citation publication-type="journal"><person-group><name><surname>Hansson</surname><given-names>Christer</given-names></name><name><surname>Lachaud</surname><given-names>Jean-Paul</given-names></name><name><surname>Pérez-Lachaud</surname><given-names>Gabriela</given-names></name></person-group><article-title>Entedoninae wasps (Hymenoptera, Chalcidoidea, Eulophidae) associated with ants (Hymenoptera, Formicidae) in tropical America, with new species and notes on their biology</article-title><source>Zookeys</source><day>6</day><month>10</month><year>2011</year><volume>2011</volume><issue>134</issue><fpage>65</fpage><lpage>82</lpage><pub-id pub-id-type="doi">10.3897/zookeys.134.1653</pub-id></mixed-citation></tp:treatment-meta><tp:nomenclature><tp:taxon-name>
                            <tp:taxon-name-part taxon-name-part-type="genus">Microdonophagus</tp:taxon-name-part>
                            <tp:taxon-name-part taxon-name-part-type="species">woodleyi</tp:taxon-name-part>
                        <object-id xmlns:xlink="http://www.w3.org/1999/xlink" xlink:type="simple">http://species-id.net/wiki/Microdonophagus_woodleyi</object-id>
                        </tp:taxon-name><tp:taxon-authority>Schauff</tp:taxon-authority><xref ref-type="fig" rid="F7">Figure 30</xref><tp:nomenclature-citation-list><tp:nomenclature-citation><tp:taxon-name>Microdonophagus woodleyi</tp:taxon-name><comment> Schauff, 1986: 170–172. Holotype female in USNM.</comment></tp:nomenclature-citation></tp:nomenclature-citation-list></tp:nomenclature><tp:treatment-sec sec-type="Distribution"><title>Distribution.</title><p> Brazil (new record, 1♀ from Santa Catarina, Nova Teutonia, 7.iv.1938, F. Plaumann, in BMNH), Colombia (<xref ref-type="bibr" rid="B5">Hansson 2002</xref>), Panama (<xref ref-type="bibr" rid="B17">Schauff 1986</xref>).</p><fig id="F7" position="float" orientation="portrait"><label>Figures 27–31.</label><caption><p> <bold>27–29</bold> mesosoma in lateral view females: <bold>27</bold> <italic>Horismenus microdonophagus</italic> <bold>28</bold> <italic>Microdonophagus tertius</italic> <bold>29</bold> <italic>M. levis</italic> Hansson <bold>30</bold> <italic>M. woodleyi</italic> Schauff, part of thoracic dorsum with scutellum. <bold>31</bold> <italic>M. levis</italic>, propodeum. Abbreviations alf = anterolateral fovea; lme = lower mesepimeron.</p></caption><graphic xmlns:xlink="http://www.w3.org/1999/xlink" xlink:href="ZooKeys-134-065-g007.jpg" position="float" orientation="portrait" xlink:type="simple"/></fig></tp:treatment-sec><ref-list><ref id="B5"><mixed-citation xmlns:xlink="http://www.w3.org/1999/xlink" xlink:type="simple"><person-group><name name-style="western"><surname>Hansson</surname><given-names>C</given-names></name></person-group> (<year>2002</year>)<article-title> Eulophidae of Costa Rica, 1.</article-title><source>Memoirs of the American Entomological Institute </source><volume>67</volume>: <fpage>1</fpage>-<lpage>290</lpage>.</mixed-citation></ref><ref id="B17"><mixed-citation xmlns:xlink="http://www.w3.org/1999/xlink" xlink:type="simple"><person-group><name name-style="western"><surname>Schauff</surname><given-names>ME</given-names></name></person-group> (<year>1986</year>)<article-title> <italic>Microdonophagus</italic>, a new entedontine genus (Hymenoptera: Eulophidae) from Panama.</article-title><source>Proceedings of the Entomological Society of Washington </source><volume>88</volume>: <fpage>167</fpage>-<lpage>173</lpage>.</mixed-citation></ref></ref-list></tp:taxon-treatment>
